# Supplementary material for: Prevalence of Antibiotic Prescribing for Acute Respiratory Tract Infection in Telehealth Versus Face-to-Face Consultations: Cross-Sectional Analysis of General Practice Registrars’ Clinical Practice
Source: J Med Internet Res. 2025 Mar 13;27:e60831. doi: 10.2196/60831 (PMC11950701; doi:10.2196/60831)
Supplement: Multimedia Appendix 1 [file jmir_v27i1e60831_app1.xlsx]

## Sheet: S1
Table S1
	Mode problems	Inclusions	Exclusions
	Diagnosis	ICPC2+ code-term code	ICPC2+ code-term code	Age groups
A - sore throat
	Streptococcal Pharyngitis,	R72-2	R72-1 Scarlett fever (new code- A78045);	0-2
	Sore throat, streptococcal,	R72-6;	R72-3 Scarlatina (A78052)	3-14
	Streptococcal Throat,	R72-8;	R72-4 Scarlett fever (A78045);	15-50
	Streptococcal tonsillitis,	R72-9;		51+
	Throat infection,	R74-6;
	Acute pharyngitis,	R74-8;
	Pharyngitis,	R74-17;
	Quinsy,	R76-1;
	Tonsillitis,	R76-3;
	Tonsillitis, acute,	R76-2;
	Abscess, peritonsillar,	R76-5
	Sore throat,	R21-5
B – URTI
	Chest cold,	R74-1 (R74-3)	R74-16 Nasal infection	0-4
	Common cold,	R74-2		3-14
	Coryza,	R74-3		15-24
	Head cold,	R74-4		25-44
	Infection, upper respiratory tract,	R74-7		45-64
	Acute pharyngitis,	R74-8		65+
	pyrexial cold,	R74-9
	Rhinitis, acute,	R74-10
	Nasopharyngitis, acute,	R74-12
	Pharyngolaryngitis,	R74-18
C- Sinusitis
	Sinusitis; Infective,	R75-1	R75-3: chronic sinusitis	0-4
	Sinusitis; acute,	R75-2	R75-4: allergic sinusitis	3-14
	Sinusitis; recurrent,	R75-5		15-24
	Sinusitis	R75-7		25-44
	Sinusitis; bacterial,	R75-8		45-64
				65+
D - Bronchitis/ Bronchiolitis
	Chest infection,	R78-1	R78-9- laryngotracheobronchitis (croup)	0-4
	Bronchitis,	R78-2		3-14
	Acute Bronchitis,	R78-3		15-24
	Bronchiolitis acute,	R78-5		25-44
	Tracheobronchitis,	R78-6		45-64
	Lower resp tract infection,	R78-7		65+
	Laryngotracheobronchitis,	R78-9
E – Otitis media
	Myringitis	H71-1	H71-8 ear inflammation(H00900)	0-6 months (<6 months)
	Otitis media; acute,	H71-2	H71-18 ear abscess	6 months – 2yrs (<2 years)
	Otitis media,	H71-3	H71-19 mastoiditis	2-14
	Otitis media; perforated,	H71-4		16+
	Tympanitis,	H71-5
	inflammation; tympanic membrane,	H71-6
	Otitis media; suppurative, acute,	H71-9
	Otitis media; acute with perforation,	H71-20
	Otitis media; acute; no perforation,	H71-21
