# Supplementary material for: Prevalence of Antibiotic Prescribing for Acute Respiratory Tract Infection in Telehealth Versus Face-to-Face Consultations: Cross-Sectional Analysis of General Practice Registrars’ Clinical Practice
Source: J Med Internet Res. 2025 Mar 13;27:e60831. doi: 10.2196/60831 (PMC11950701; doi:10.2196/60831)
Supplement: Multimedia Appendix 2 [file jmir_v27i1e60831_app2.xlsx]

## Sheet: S2
S2 - Supplementary Table 2: Missingness for prescribing antibiotics for URTI
Group	Variable	Non-Missing	Missing	% Missing
Outcome	URTI	12773	0	0
Main interest	Telehealth consultation	12773	0	0
Registrar	Registrar gender	12602	171	1.34
	Registrar age	11816	957	7.49
	Registrar FTE	12194	579	4.53
	Training term/post	12773	0	0
	Qualified as doctor in Australia	12567	206	1.61
	Worked at practice previously	12221	552	4.32
Patient	Patient age group	12770	3	0.02
	Patient gender	12764	9	0.07
	Patient/practice status	12773	0	0
	ATSI	10692	2081	16.29
Practice	RTP	12773	0	0
	Practice size	12165	608	4.76
	Practice routinely bulk bills	12223	550	4.31
	Rurality	12768	5	0.04
	SEIFA	12558	215	1.68
Consultation	Consultation duration	12762	11	0.09
	Number of problems	12773	0	0
	Sought assistance	12773	0	0
Consultation outcome	Pathology ordered	12773	0	0
	Imaging ordered	12773	0	0
	Follow-up ordered	12755	18	0.14
	Referral ordered	12773	0	0
	Learning goals generated	12773	0	0

## Sheet: S3 
S3 - Supplementary Table 3: Missingness for prescribing antibiotics for acute sore throat
Group	Variable	Non-Missing	Missing	% Missing
Outcome	Sore throat	3327	0	0
Main interest	Telehealth consultation	3327	0	0
Registrar	Registrar gender	3286	41	1.23
	Registrar age	3119	208	6.25
	Registrar FTE	3207	120	3.61
	Training term/post	3327	0	0
	Qualified as doctor in Australia	3292	35	1.05
	Worked at practice previously	3212	115	3.46
Patient	Patient age group	3325	2	0.06
	Patient gender	3324	3	0.09
	Patient/practice status	3327	0	0
	ATSI	2822	505	15.18
Practice	RTP	3327	0	0
	Practice size	3192	135	4.06
	Practice routinely bulk bills	3208	119	3.58
	Rurality	3324	3	0.09
	SEIFA	3265	62	1.86
Consultation	Consultation duration	3326	1	0.03
	Number of problems	3327	0	0
	Sought assistance	3327	0	0
Consultation outcome	Pathology ordered	3327	0	0
	Imaging ordered	3327	0	0
	Follow-up ordered	3316	11	0.33
	Referral ordered	3327	0	0
	Learning goals generated	3327	0	0

## Sheet: S4
S4 - Supplementary Table 4: Missingness for prescribing antibiotics for acute sinusitis
Group	Variable	Non-Missing	Missing	% Missing
Outcome	Sinusitis	1754	0	0
Main interest	Telehealth consultation	1754	0	0
Registrar	Registrar gender	1736	18	1.03
	Registrar age	1659	95	5.42
	Registrar FTE	1707	47	2.68
	Training term/post	1754	0	0
	Qualified as doctor in Australia	1732	22	1.25
	Worked at practice previously	1709	45	2.57
Patient	Patient age group	1752	2	0.11
	Patient gender	1753	1	0.06
	Patient/practice status	1754	0	0
	ATSI	1491	263	14.99
Practice	RTP	1754	0	0
	Practice size	1700	54	3.08
	Practice routinely bulk bills	1709	45	2.57
	Rurality	1754	0	0
	SEIFA	1729	25	1.43
Consultation	Consultation duration	1753	1	0.06
	Number of problems	1754	0	0
	Sought assistance	1754	0	0
Consultation outcome	Pathology ordered	1754	0	0
	Imaging ordered	1754	0	0
	Follow-up ordered	1751	3	0.17
	Referral ordered	1754	0	0
	Learning goals generated	1754	0	0

## Sheet: S5
S5 - Supplementary Table 5: Missingness for prescribing antibiotics for acute bronchitis
Group	Variable	Non-Missing	Missing	% Missing
Outcome	Bronchitis	1772	0	0
Main interest	Telehealth consultation	1772	0	0
Registrar	Registrar gender	1748	24	1.35
	Registrar age	1675	97	5.47
	Registrar FTE	1719	53	2.99
	Training term/post	1772	0	0
	Qualified as doctor in Australia	1743	29	1.64
	Worked at practice previously	1724	48	2.71
Patient	Patient age group	1770	2	0.11
	Patient gender	1771	1	0.06
	Patient/practice status	1771	1	0.06
	ATSI	1529	243	13.71
Practice	RTP	1772	0	0
	Practice size	1719	53	2.99
	Practice routinely bulk bills	1723	49	2.77
	Rurality	1772	0	0
	SEIFA	1738	34	1.92
Consultation	Consultation duration	1771	1	0.06
	Number of problems	1772	0	0
	Sought assistance	1772	0	0
Consultation outcome	Pathology ordered	1772	0	0
	Imaging ordered	1772	0	0
	Follow-up ordered	1768	4	0.23
	Referral ordered	1772	0	0
	Learning goals generated	1772	0	0

## Sheet: S6
S6 - Supplementary Table 6: Missingness for prescribing antibiotics for acute otitis media
Group	Variable	Non-Missing	Missing	% Missing
Outcome	Otitis media	1758	0	0
Main interest	Telehealth consultation	1758	0	0
Registrar	Registrar gender	1740	18	1.02
	Registrar age	1661	97	5.52
	Registrar FTE	1691	67	3.81
	Training term/post	1758	0	0
	Qualified as doctor in Australia	1734	24	1.37
	Worked at practice previously	1701	57	3.24
Patient	Patient age group	1758	0	0
	Patient gender	1757	1	0.06
	Patient/practice status	1758	0	0
	ATSI	1501	257	14.62
Practice	RTP	1758	0	0
	Practice size	1692	66	3.75
	Practice routinely bulk bills	1699	59	3.36
	Rurality	1757	1	0.06
	SEIFA	1720	38	2.16
Consultation	Consultation duration	1758	0	0
	Number of problems	1758	0	0
	Sought assistance	1758	0	0
Consultation outcome	Pathology ordered	1758	0	0
	Imaging ordered	1758	0	0
	Follow-up ordered	1750	8	0.46
	Referral ordered	1758	0	0
	Learning goals generated	1758	0	0
