# Supplementary material for: Prevalence of Antibiotic Prescribing for Acute Respiratory Tract Infection in Telehealth Versus Face-to-Face Consultations: Cross-Sectional Analysis of General Practice Registrars’ Clinical Practice
Source: J Med Internet Res. 2025 Mar 13;27:e60831. doi: 10.2196/60831 (PMC11950701; doi:10.2196/60831)
Supplement: Multimedia Appendix 3 [file jmir_v27i1e60831_app3.xlsx]

## Sheet: S7
S7 - Supplementary Table 7. Most commonly prescribed antibiotics for acute respiratory tract infections by consultation mode
URTI
telehealth				face-to-face
med_name	Freq.	Percent		med_name	Freq.	Percent
amoxicillin	128	71.51		amoxicillin	508	71.85
doxycycline	19	10.61		cefalexin	62	8.77
cefalexin	13	7.26		amoxicillin and beta-lactamase inhibi..	39	5.52
phenoxymethylpenicillin	9	5.03		doxycycline	33	4.67
amoxicillin and beta-lactamase inhibi..	4	2.23		phenoxymethylpenicillin	33	4.67
clarithromycin	2	1.12		roxithromycin	14	1.98
amoxicillin and enzyme inhibitor	1	0.56		azithromycin	5	0.71
cefaclor	1	0.56		clarithromycin	4	0.57
roxithromycin	1	0.56		amoxicillin and enzyme inhibitor	2	0.28
sulfamethoxazole and trimethoprim	1	0.56		ciprofloxacin	2	0.28
				erythromycin	2	0.28
Total	179	100		flucloxacillin	1	0.14
				sulfamethoxazole and trimethoprim	1	0.14
				trimethoprim	1	0.14
				Total	707	100
bronchitis
telehealth				face-to-face
med_name	Freq.	Percent		med_name	Freq.	Percent
amoxicillin	154	59.69		amoxicillin	570	61.69
doxycycline	48	18.6		doxycycline	145	15.69
amoxicillin and beta-lactamase inhibi..	24	9.3		amoxicillin and beta-lactamase inhibi..	94	10.17
cefalexin	9	3.49		cefalexin	35	3.79
amoxicillin and enzyme inhibitor	6	2.33		roxithromycin	24	2.6
roxithromycin	6	2.33		clarithromycin	16	1.73
clarithromycin	4	1.55		amoxicillin and enzyme inhibitor	13	1.41
azithromycin	3	1.16		cefuroxime	10	1.08
cefuroxime	3	1.16		azithromycin	7	0.76
cefaclor	1	0.39		ciprofloxacin	2	0.22
				Antibacterials for systemic use	1	0.11
Total	258	100		cefaclor	1	0.11
				cefepime	1	0.11
				erythromycin	1	0.11
				moxifloxacin	1	0.11
				phenoxymethylpenicillin	1	0.11
				sulfamethoxazole and trimethoprim	1	0.11
				trimethoprim	1	0.11
				Total	924	100
sinusitis
telehealth				face-to-face
med_name	Freq.	Percent		med_name	Freq.	Percent
amoxicillin	205	69.73		amoxicillin	536	69.34
amoxicillin and beta-lactamase inhibi..	41	13.95		amoxicillin and beta-lactamase inhibi..	118	15.27
doxycycline	26	8.84		doxycycline	31	4.01
cefalexin	6	2.04		cefalexin	30	3.88
cefuroxime	6	2.04		cefuroxime	23	2.98
clarithromycin	3	1.02		amoxicillin and enzyme inhibitor	9	1.16
roxithromycin	2	0.68		cefaclor	5	0.65
amoxicillin and enzyme inhibitor	1	0.34		roxithromycin	5	0.65
azithromycin	1	0.34		phenoxymethylpenicillin	4	0.52
cefaclor	1	0.34		azithromycin	3	0.39
ciprofloxacin	1	0.34		erythromycin	3	0.39
clindamycin	1	0.34		Antibacterials for systemic use	2	0.26
				clarithromycin	2	0.26
Total	294	100		moxifloxacin	1	0.13
				sulfamethoxazole and trimethoprim	1	0.13
				Total	773	100
Sore Throat
telehealth				face-to-face
med_name	Freq.	Percent		med_name	Freq.	Percent
phenoxymethylpenicillin	207	79.31		phenoxymethylpenicillin	1049	73.56
cefalexin	23	8.81		amoxicillin	175	12.27
amoxicillin	20	7.66		cefalexin	117	8.2
amoxicillin and beta-lactamase inhibi..	6	2.3		amoxicillin and beta-lactamase inhibi..	28	1.96
azithromycin	1	0.38		azithromycin	15	1.05
clindamycin	1	0.38		benzylpenicillin	7	0.49
doxycycline	1	0.38		doxycycline	7	0.49
erythromycin	1	0.38		erythromycin	7	0.49
roxithromycin	1	0.38		roxithromycin	5	0.35
				clindamycin	3	0.21
Total	261	100		Antibacterials for systemic use	2	0.14
				amoxicillin and enzyme inhibitor	2	0.14
.				benzathine phenoxymethylpenicillin	2	0.14
				procaine benzylpenicillin	2	0.14
				benzathine benzylpenicillin	1	0.07
				cefaclor	1	0.07
				clarithromycin	1	0.07
				combinations of penicillins	1	0.07
				penicillins, combinations with other ..	1	0.07
				Total	1426	100
otitis media
telehealth				face-to-face
med_name	Freq.	Percent		med_name	Freq.	Percent
amoxicillin	40	85.11		amoxicillin	1060	85.69
cefuroxime	4	8.51		amoxicillin and beta-lactamase inhibi..	76	6.14
cefalexin	2	4.26		cefalexin	38	3.07
amoxicillin and beta-lactamase inhibi..	1	2.13		cefuroxime	21	1.7
				sulfamethoxazole and trimethoprim	10	0.81
Total	47	100		ciprofloxacin	9	0.73
				amoxicillin and enzyme inhibitor	4	0.32
				cefaclor	3	0.24
				flucloxacillin	3	0.24
				phenoxymethylpenicillin	3	0.24
				roxithromycin	3	0.24
				trimethoprim	2	0.16
				Antibacterials for systemic use	1	0.08
				azithromycin	1	0.08
				dicloxacillin	1	0.08
				erythromycin	1	0.08
				sulfamethoxazole	1	0.08
				Total	1237	100
				.
