# Supplementary material for: Prevalence of Antibiotic Prescribing for Acute Respiratory Tract Infection in Telehealth Versus Face-to-Face Consultations: Cross-Sectional Analysis of General Practice Registrars’ Clinical Practice
Source: J Med Internet Res. 2025 Mar 13;27:e60831. doi: 10.2196/60831 (PMC11950701; doi:10.2196/60831)
Supplement: Multimedia Appendix 4 [file jmir_v27i1e60831_app4.xlsx]

## Sheet: S8
S8 - Supplementary Table 8: Characteristics associated with prescribing antibiotics for URTI
			Antibiotics Prescribed for URTI
Variable group	Variable	Class	No	Yes	P
Main interest	Telehealth	No	8338 (70%)	702 (80%)	<0.0001
		Yes	3555 (30%)	178 (20%)
Patient	Patient age group	0-4	3113 (26%)	182 (21%)	<0.0001
		2014-05-01	1640 (14%)	100 (11%)
		15-24	1793 (15%)	118 (13%)
		25-44	3095 (26%)	222 (25%)
		45-64	1706 (14%)	159 (18%)
		65+	543 (5%)	99 (11%)
	Patient gender	Male	5335 (45%)	377 (43%)	0.1691
		Female	6549 (55%)	503 (57%)
	Patient/practice status	Existing patient	2997 (25%)	203 (23%)	0.4929
		New to registrar	7901 (66%)	599 (68%)
		New to practice	995 (8%)	78 (9%)
	Aboriginal and/or Torres Strait Islander	No	9727 (98%)	713 (96%)	0.1241
		Yes	225 (2%)	27 (4%)
Registrar	Registrar gender	Male	5550 (47%)	437 (50%)	0.2429
		Female	6183 (53%)	432 (50%)
	Registrar full-time or part-time	Part-time	2760 (24%)	160 (19%)	0.03
		Full-time	8595 (76%)	679 (81%)
	Training term/post	Term 1	4442 (37%)	359 (41%)	0.0908
		Term2	2889 (24%)	237 (27%)
		Term3	4562 (38%)	284 (32%)
	Qualified as doctor in Australia	No	1809 (15%)	171 (20%)	0.0026
		Yes	9890 (85%)	697 (80%)
	Worked at practice previously	No	9038 (79%)	665 (79%)	0.8808
		Yes	2343 (21%)	175 (21%)
	Registrar age	mean (SD)	32.21 (5.78)	32.56 (5.66)	0.1619
Practice	Training Region	Region 1	903 (8%)	78 (9%)	0.0176
		Region2	563 (5%)	34 (4%)
		Region 3	2406 (20%)	137 (16%)
		Region 4	5300 (45%)	413 (47%)
		Region 5	2721 (23%)	218 (25%)
	Practice size	Small	4719 (42%)	369 (44%)	0.0559
		Large	6608 (58%)	469 (56%)
	Practice routinely bulk bills	No	6768 (59%)	475 (57%)	0.1246
		Yes	4615 (41%)	365 (43%)
	Rurality	Major city	8457 (71%)	623 (71%)	0.9674
		Inner regional	3073 (26%)	228 (26%)
		Outer regional remote	360 (3%)	27 (3%)
	Socioeconomic Index for Area-Index of Relative Disadvantage	mean (SD)	5.89 (2.86)	5.77 (3.00)	0.2831
Consultation	Sought assistance in-consultation	None	11259 (95%)	773 (88%)	<0.0001
		Supervisor	127 (1%)	25 (3%)
		Other sources	507 (4%)	82 (9%)
	Consultation duration	mean (SD)	14.38 (6.89)	15.98 (7.39)	<0.0001
	Number of problems	mean (SD)	1.24 (0.54)	1.20 (0.47)	0.0195
Consultation outcome	Pathology ordered	No	9484 (80%)	742 (84%)	0.0075
		Yes	2409 (20%)	138 (16%)
	Imaging ordered	No	11822 (99.4%)	857 (97%)	<0.0001
		Yes	71 (0.6%)	23 (3%)
	Follow-up ordered	None	8375 (71%)	582 (66%)	0.0543
		With themselves	3293 (28%)	286 (33%)
		Other GP in the practice	207 (2%)	12 (1%)
	Referral ordered	No	11697 (98%)	876 (99.5%)	0.0124
		Yes	196 (2%)	4 (0.5%)
	Learning goals generated	No	11541 (97%)	817 (93%)	<0.0001
		Yes	352 (3%)	63 (7%)

## Sheet: S9
S9 - Supplementary Table 9: Characteristics associated with prescribing antibiotics for acute sore throat
			Antibiotics Prescribed for Sore Throat
Variable group	Variable	Class	No	Yes	P
Main interest	Telehealth	No	1262 (77%)	1424 (85%)	<0.0001
		Yes	380 (23%)	261 (15%)
Patient	Patient age group	0-2	58 (4%)	113 (7%)	<0.0001
		2014-03-01	321 (20%)	402 (24%)
		15-50	1079 (66%)	1055 (63%)
		51+	183 (11%)	114 (7%)
	Patient gender	Male	622 (38%)	695 (41%)	0.0266
		Female	1017 (62%)	990 (59%)
	Patient/practice status	Existing patient	394 (24%)	378 (22%)	0.107
		New to registrar	1092 (67%)	1103 (65%)
		New to practice	156 (10%)	204 (12%)
	Aboriginal and/or Torres Strait Islander	No	1357 (97%)	1367 (96%)	0.0152
		Yes	35 (3%)	63 (4%)
Registrar	Registrar gender	Male	705 (43%)	764 (46%)	0.0893
		Female	917 (57%)	900 (54%)
	Registrar full-time or part-time	Part-time	429 (27%)	358 (22%)	0.003
		Full-time	1157 (73%)	1263 (78%)
	Training term/post	Term 1	652 (40%)	661 (39%)	0.8355
		Term2	444 (27%)	479 (28%)
		Term3	546 (33%)	545 (32%)
	Qualified as doctor in Australia	No	350 (22%)	393 (24%)	0.195
		Yes	1272 (78%)	1277 (76%)
	Worked at practice previously	No	1246 (78%)	1264 (78%)	0.7299
		Yes	343 (22%)	359 (22%)
	Registrar age	mean (SD)	32.85 (5.79)	33.34 (6.68)	0.116
Practice	Training Region	Region 1	149 (9%)	178 (11%)	0.0116
		Region2	80 (5%)	63 (4%)
		Region 3	332 (20%)	283 (17%)
		Region 4	633 (39%)	650 (39%)
		Region 5	448 (27%)	511 (30%)
	Practice size	Small	643 (41%)	685 (42%)	0.6455
		Large	933 (59%)	931 (58%)
	Practice routinely bulk bills	No	961 (61%)	1007 (62%)	0.8468
		Yes	626 (39%)	614 (38%)
	Rurality	Major city	1051 (64%)	1062 (63%)	0.1989
		Inner regional	533 (33%)	538 (32%)
		Outer regional remote	56 (3%)	84 (5%)
	Socioeconomic Index for Area-Index of Relative Disadvantage	mean (SD)	5.83 (2.87)	5.77 (2.80)	0.7362
Consultation	Sought in-consultation assistance	None	1459 (89%)	1257 (75%)	<0.0001
		Supervisor	34 (2%)	49 (3%)
		Other sources	149 (9%)	379 (22%)
	Consultation duration	mean (SD)	15.59 (7.60)	16.18 (6.69)	0.0516
	Number of problems	mean (SD)	1.33 (0.60)	1.19 (0.49)	<0.0001
Consultation outcome	Pathology ordered	No	1220 (74%)	1307 (78%)	0.1252
		Yes	422 (26%)	378 (22%)
	Imaging ordered	No	1635 (99.6%)	1677 (99.5%)	0.9879
		Yes	7 (0.4%)	8 (0.5%)
	Follow-up ordered	None	1011 (62%)	1020 (61%)	0.303
		With themselves	586 (36%)	642 (38%)
		Other GP in the practice	34 (2%)	23 (1%)
	Referral ordered	No	1562 (95%)	1651 (98%)	<0.0001
		Yes	80 (5%)	34 (2%)
	Learning goals generated	No	1532 (93%)	1520 (90%)	0.0027
		Yes	110 (7%)	165 (10%)

## Sheet: S10
S10 - Supplementary Table 10: Characteristics associated with prescribing antibiotics for acute sinusitis
			Antibiotics Prescribed for Sinusitis
Variable group	Variable	Class	No	Yes	P
Main interest	Telehealth	No	508 (74%)	773 (72%)	0.3785
		Yes	179 (26%)	294 (28%)
Patient	Patient age group	0-4	10 (1%)	12 (1%)	0.0011
		2014-05-01	29 (4%)	27 (3%)
		15-24	97 (14%)	118 (11%)
		25-44	295 (43%)	416 (39%)
		45-64	177 (26%)	345 (32%)
		65+	78 (11%)	148 (14%)
	Patient gender	Male	224 (33%)	314 (29%)	0.0745
		Female	462 (67%)	753 (71%)
	Patient/practice status	Existing patient	226 (33%)	270 (25%)	0.0014
		New to registrar	412 (60%)	716 (67%)
		New to practice	49 (7%)	81 (8%)
	Aboriginal and/or Torres Strait Islander	No	579 (98%)	883 (98%)	0.4765
		Yes	10 (2%)	19 (2%)
Registrar	Registrar gender	Male	312 (46%)	473 (45%)	0.7474
		Female	368 (54%)	583 (55%)
	Registrar full-time or part-time	Part-time	146 (22%)	248 (24%)	0.4201
		Full-time	524 (78%)	789 (76%)
	Training term/post	Term 1	241 (35%)	376 (35%)	0.5314
		Term2	182 (26%)	302 (28%)
		Term3	264 (38%)	389 (36%)
	Qualified as doctor in Australia	No	129 (19%)	236 (22%)	0.2331
		Yes	546 (81%)	821 (78%)
	Worked at practice previously	No	492 (74%)	811 (78%)	0.0366
		Yes	177 (26%)	229 (22%)
	Registrar age	mean (SD)	32.39 (5.59)	32.74 (5.78)	0.199
Practice	Training Region	Region 1	85 (12%)	119 (11%)	0.4534
		Region2	45 (7%)	82 (8%)
		Region 3	147 (21%)	183 (17%)
		Region 4	190 (28%)	319 (30%)
		Region 5	220 (32%)	364 (34%)
	Practice size	Small	270 (41%)	424 (41%)	0.6595
		Large	395 (59%)	611 (59%)
	Practice routinely bulk bills	No	457 (68%)	746 (72%)	0.0551
		Yes	213 (32%)	293 (28%)
	Rurality	Major city	396 (58%)	589 (55%)	0.6273
		Inner regional	257 (37%)	420 (39%)
		Outer regional remote	34 (5%)	58 (5%)
	Socioeconomic Index for Area-Index of Relative Disadvantage	mean (SD)	5.89 (2.67)	5.81 (2.73)	0.8881
Consultation	Sought in-consultation assistance	None	565 (82%)	827 (78%)	0.1126
		Supervisor	15 (2%)	33 (3%)
		Other sources	107 (16%)	207 (19%)
	Consultation duration	mean (SD)	16.57 (7.42)	15.73 (6.97)	0.0143
	Number of problems	mean (SD)	1.53 (0.75)	1.32 (0.63)	<0.0001
Consultation outcome	Pathology ordered	No	628 (91%)	991 (93%)	0.2845
		Yes	59 (9%)	76 (7%)
	Imaging ordered	No	676 (98%)	1056 (99%)	0.2616
		Yes	11 (2%)	11 (1%)
	Follow-up ordered	None	452 (66%)	732 (69%)	0.3323
		With themselves	222 (32%)	319 (30%)
		Other GP in the practice	10 (1%)	16 (1%)
	Referral ordered	No	671 (98%)	1054 (99%)	0.1765
		Yes	16 (2%)	13 (1%)
	Learning goals generated	No	633 (92%)	971 (91%)	0.474
		Yes	54 (8%)	96 (9%)

## Sheet: S11
S11 - Supplementary Table 11: Characteristics associated with prescribing antibiotics for acute bronchitis
			Antibiotics Prescribed for Bronchitis
Variable group	Variable	Class	No	Yes	P
Main interest	Telehealth	No	523 (83%)	885 (78%)	0.0049
		Yes	109 (17%)	255 (22%)
Patient	Patient age group	0-4	257 (41%)	163 (14%)	<0.0001
		2014-05-01	42 (7%)	79 (7%)
		15-24	54 (9%)	97 (9%)
		25-44	120 (19%)	285 (25%)
		45-64	99 (16%)	286 (25%)
		65+	60 (9%)	228 (20%)
	Patient gender	Male	313 (50%)	501 (44%)	0.0184
		Female	319 (50%)	638 (56%)
	Patient/practice status	Existing patient	197 (31%)	324 (28%)	0.1712
		New to registrar	377 (60%)	728 (64%)
		New to practice	58 (9%)	87 (8%)
	Aboriginal and/or Torres Strait Islander	No	522 (96%)	961 (98%)	0.1512
		Yes	22 (4%)	24 (2%)
Registrar	Registrar gender	Male	295 (47%)	541 (48%)	0.7266
		Female	330 (53%)	582 (52%)
	Registrar full-time or part-time	Part-time	176 (29%)	254 (23%)	0.0469
		Full-time	441 (71%)	848 (77%)
	Training term/post	Term 1	235 (37%)	401 (35%)	0.5014
		Term2	167 (26%)	328 (29%)
		Term3	230 (36%)	411 (36%)
	Qualified as doctor in Australia	No	143 (23%)	327 (29%)	0.0296
		Yes	481 (77%)	792 (71%)
	Worked at practice previously	No	469 (76%)	820 (74%)	0.6135
		Yes	149 (24%)	286 (26%)
	Registrar age	mean (SD)	33.18 (6.20)	33.77 (6.69)	0.1739
Practice	Training Region	Region 1	86 (14%)	132 (12%)	0.0381
		Region2	41 (6%)	77 (7%)
		Region 3	96 (15%)	255 (22%)
		Region 4	195 (31%)	305 (27%)
		Region 5	214 (34%)	371 (33%)
	Practice size	Small	251 (41%)	425 (39%)	0.9014
		Large	367 (59%)	676 (61%)
	Practice routinely bulk bills	No	426 (69%)	741 (67%)	0.3774
		Yes	192 (31%)	364 (33%)
	Rurality	Major city	371 (59%)	625 (55%)	0.4164
		Inner regional	216 (34%)	443 (39%)
		Outer regional remote	45 (7%)	72 (6%)
	Socioeconomic Index for Area-Index of Relative Disadvantage	mean (SD)	5.64 (2.83)	5.76 (2.78)	0.637
Consultation	Sought in-consultation assistance	None	514 (81%)	919 (81%)	0.5042
		Supervisor	33 (5%)	52 (5%)
		Other sources	85 (13%)	169 (15%)
	Consultation duration	mean (SD)	18.16 (8.47)	17.62 (8.47)	0.1614
	Number of problems	mean (SD)	1.26 (0.57)	1.26 (0.58)	0.9962
Consultation outcome	Pathology ordered	No	532 (84%)	948 (83%)	0.5467
		Yes	100 (16%)	192 (17%)
	Imaging ordered	No	578 (91%)	980 (86%)	0.0004
		Yes	54 (9%)	160 (14%)
	Follow-up ordered	None	364 (58%)	557 (49%)	0.0152
		With themselves	255 (41%)	556 (49%)
		Other GP in the practice	9 (1%)	27 (2%)
	Referral ordered	No	581 (92%)	1131 (99.2%)	<0.0001
		Yes	51 (8%)	9 (0.8%)
	Learning goals generated	No	566 (90%)	1016 (89%)	0.9736
		Yes	66 (10%)	124 (11%)

## Sheet: S12
S12 - Supplementary Table 12: Characteristics associated with prescribing antibiotics for acute otitis media
			Antibiotics Prescribed for Otitis Media
Variable group	Variable	Class	No	Yes	p
Main interest	Telehealth	No	455 (95%)	1231 (96%)	0.1453
		Yes	25 (5%)	47 (4%)
Patient	Patient age group	0-6months	5 (1%)	17 (1%)	0.0054
		6months-2yrs	85 (18%)	268 (21%)
		2yrs-15yrs	256 (53%)	552 (43%)
		16yrs+	134 (28%)	441 (35%)
	Patient gender	Male	233 (49%)	617 (48%)	0.9653
		Female	247 (51%)	660 (52%)
	Patient/practice status	Existing patient	151 (31%)	340 (27%)	0.1113
		New to registrar	278 (58%)	819 (64%)
		New to practice	51 (11%)	119 (9%)
	Aboriginal and/or Torres Strait Islander	No	365 (96%)	1027 (92%)	0.0046
		Yes	16 (4%)	93 (8%)
Registrar	Registrar gender	Male	222 (47%)	517 (41%)	0.0426
		Female	255 (53%)	746 (59%)
	Registrar full-time or part-time	Part-time	121 (26%)	309 (25%)	0.7448
		Full-time	345 (74%)	916 (75%)
	Training term/post	Term 1	163 (34%)	456 (36%)	0.6943
		Term2	148 (31%)	362 (28%)
		Term3	169 (35%)	460 (36%)
	Qualified as doctor in Australia	No	83 (18%)	302 (24%)	0.0193
		Yes	389 (82%)	960 (76%)
	Worked at practice previously	No	342 (73%)	928 (75%)	0.3259
		Yes	126 (27%)	305 (25%)
	Registrar age	mean (SD)	32.77 (5.84)	33.13 (6.33)	0.4797
Practice	Training Region	Region 1	44 (9%)	155 (12%)	0.1723
		Region2	31 (6%)	74 (6%)
		Region 3	90 (19%)	227 (18%)
		Region 4	178 (37%)	400 (31%)
		Region 5	137 (29%)	422 (33%)
	Practice size	Small	210 (45%)	487 (40%)	0.0555
		Large	255 (55%)	740 (60%)
	Practice routinely bulk bills	No	302 (65%)	907 (74%)	0.0013
		Yes	165 (35%)	325 (26%)
	Rurality	Major city	305 (64%)	744 (58%)	0.0052
		Inner regional	145 (30%)	490 (38%)
		Outer regional remote	29 (6%)	44 (3%)
	Socioeconomic Index for Area-Index of Relative Disadvantage	mean (SD)	5.62 (2.84)	5.83 (2.74)	0.2931
Consultation	Sought in-consultation assistance	None	381 (79%)	905 (71%)	0.0014
		Supervisor	20 (4%)	62 (5%)
		Other sources	79 (16%)	311 (24%)
	Consultation duration	mean (SD)	16.04 (6.70)	17.06 (7.08)	0.0175
	Number of problems	mean (SD)	1.31 (0.59)	1.30 (0.57)	0.7678
Consultation outcome	Pathology ordered	No	471 (98%)	1212 (95%)	0.0039
		Yes	9 (2%)	66 (5%)
	Imaging ordered	No	478 (99.6%)	1275 (99.8%)	0.4024
		Yes	2 (0.4%)	3 (0.2%)
	Follow-up ordered	None	215 (46%)	666 (52%)	0.048
		With themselves	248 (53%)	587 (46%)
		Other GP in the practice	9 (2%)	25 (2%)
	Referral ordered	No	472 (98%)	1246 (97%)	0.3568
		Yes	8 (2%)	32 (3%)
	Learning goals generated	No	428 (89%)	1125 (88%)	0.4958
		Yes	52 (11%)	153 (12%)
