# Supplementary material for: Prevalence of Antibiotic Prescribing for Acute Respiratory Tract Infection in Telehealth Versus Face-to-Face Consultations: Cross-Sectional Analysis of General Practice Registrars’ Clinical Practice
Source: J Med Internet Res. 2025 Mar 13;27:e60831. doi: 10.2196/60831 (PMC11950701; doi:10.2196/60831)
Supplement: Multimedia Appendix 5 [file jmir_v27i1e60831_app5.xlsx]

## Sheet: S13
S13 - Supplementary Table 13: Associations with prescribing antibiotics for URTI: patient, registrar, practice, consultation, and consultation outcome variables
			Univariable		Adjusted
Variable group	Variable	Class	OR [95% CI]	p	OR [95% CI]	p
Main interest	Telehealth	Yes	0.62 (0.52, 0.75)	<.0001	0.64 (0.51, 0.81)	0.0002
Patient	Aboriginal and/or Torres Strait Islander	Yes	1.46 (0.90, 2.36)	0.1241	1.52 (0.88, 2.64)	0.1349
	Patient gender	Female	1.10 (0.96, 1.25)	0.1691	1.12 (0.96, 1.31)	0.165
	Patient age group	15-24	1.14 (0.90, 1.45)	0.2811	1.37 (1.01, 1.85)	0.0463
	Referent: 0-14
		25-44	1.29 (1.05, 1.58)	0.0144	1.61 (1.26, 2.07)	0.0002
		45-64	1.63 (1.30, 2.05)	<.0001	2.07 (1.57, 2.73)	<.0001
		2014-05-01	1.10 (0.85, 1.43)	0.4597	1.07 (0.78, 1.46)	0.6816
		65+	3.23 (2.50, 4.19)	<.0001	3.72 (2.67, 5.18)	<.0001
	Patient/practice status	New to registrar	1.10 (0.94, 1.29)	0.2425	1.24 (1.01, 1.51)	0.0358
	Referent: Existing patient
		New to practice	1.10 (0.84, 1.43)	0.483	1.00 (0.72, 1.38)	0.9901
Registrar	Qualified as doctor in Australia	Yes	0.70 (0.55, 0.88)	0.0026	0.69 (0.51, 0.94)	0.0202
	Registrar full-time or part-time	Part-time	0.76 (0.60, 0.97)	0.03	0.81 (0.62, 1.06)	0.1254
	Registrar age		1.01 (1.00, 1.03)	0.1619	0.99 (0.97, 1.02)	0.6288
	Registrar gender	Female	0.89 (0.73, 1.08)	0.2429	0.85 (0.68, 1.07)	0.1638
	Training term/post	Term 2	1.00 (0.80, 1.24)	0.9814	1.19 (0.91, 1.56)	0.2124
	Referent: Term 1
		Term 3	0.82 (0.67, 1.00)	0.0504	0.94 (0.72, 1.22)	0.6221
	Worked at practice previously	Yes	1.02 (0.80, 1.29)	0.8808	1.05 (0.78, 1.42)	0.7364
Practice	Practice routinely bulk bills	Yes	1.16 (0.96, 1.40)	0.1246	1.04 (0.80, 1.35)	0.766
	Practice size	Small	1.21 (1.00, 1.46)	0.0559	1.14 (0.90, 1.44)	0.2726
	Referent: Large
	Training Region	Region 2	0.62 (0.37, 1.05)	0.0743	0.83 (0.43, 1.60)	0.5774
	Referent: Region 1
		Region 3	0.59 (0.40, 0.88)	0.0084	0.61 (0.39, 0.96)	0.0323
		Region 4	0.90 (0.65, 1.25)	0.537	0.92 (0.60, 1.39)	0.6769
		Region 5	0.91 (0.65, 1.29)	0.6094	1.01 (0.67, 1.53)	0.9469
	Rurality	Inner regional	1.03 (0.83, 1.27)	0.8051	0.84 (0.59, 1.20)	0.3358
	Referent: Major city
		Outer regional remote	0.99 (0.59, 1.66)	0.9733	0.67 (0.34, 1.31)	0.2417
	Socioeconomic Index for Area-Index of Relative Disadvantage		0.98 (0.95, 1.02)	0.2831	0.98 (0.93, 1.02)	0.2793
Consultation	Consultation duration		1.03 (1.02, 1.04)	<.0001	1.04 (1.02, 1.05)	<.0001
	Number of problems		0.84 (0.73, 0.97)	0.0195	0.60 (0.50, 0.73)	<.0001
	Sought in-consultation assistance	Other sources	2.34 (1.79, 3.06)	<.0001	2.23 (1.63, 3.05)	<.0001
	Referent: None
		Supervisor	2.83 (1.76, 4.56)	<.0001	1.92 (1.00, 3.71)	0.0517
Consultation outcome	Follow-up ordered	Other GP in the practice	0.81 (0.43, 1.52)	0.5133	0.74 (0.36, 1.53)	0.419
	Referent: None
		With themselves	1.21 (1.02, 1.43)	0.0257	1.04 (0.84, 1.28)	0.7128
	Imaging ordered	Yes	3.70 (2.19, 6.26)	<.0001	2.32 (1.19, 4.54)	0.0139
	Learning goals generated	Yes	2.24 (1.62, 3.10)	<.0001	1.08 (0.70, 1.66)	0.7308
	Pathology ordered	Yes	0.76 (0.63, 0.93)	0.0075	0.63 (0.50, 0.79)	<.0001
	Referral ordered	Yes	0.32 (0.13, 0.78)	0.0124	0.21 (0.06, 0.67)	0.0083

## Sheet: S14
S14 - Supplementary Table 14: Associations with prescribing antibiotics for acute sore throat: patient, registrar, practice, consultation, and consultation outcome variables
			Univariable		Adjusted
Variable group	Variable	Class	OR [95% CI]	p	OR [95% CI]	p
Main interest	Telehealth	Yes	0.62 (0.52, 0.74)	<.0001	0.69 (0.55, 0.86)	0.0011
Patient	Aboriginal and/or Torres Strait Islander	Yes	1.69 (1.11, 2.58)	0.0152	1.86 (1.17, 2.96)	0.009
	Patient gender	Female	0.86 (0.75, 0.98)	0.0266	0.89 (0.76, 1.05)	0.1784
	Patient age group	15-50	0.54 (0.40, 0.74)	<.0001	0.63 (0.43, 0.93)	0.0215
	Referent: 0-14
		2014-03-01	0.67 (0.48, 0.94)	0.0193	0.69 (0.46, 1.06)	0.0876
		51+	0.36 (0.24, 0.52)	<.0001	0.48 (0.30, 0.75)	0.0016
	Patient/practice status	New to registrar	1.03 (0.88, 1.20)	0.7225	0.89 (0.73, 1.08)	0.2249
	Referent: Existing patient
		New to practice	1.28 (1.01, 1.63)	0.0446	1.08 (0.79, 1.49)	0.6194
Registrar	Qualified as doctor in Australia	Yes	0.88 (0.73, 1.07)	0.195	0.94 (0.73, 1.22)	0.6591
	Registrar full-time or part-time	Part-time	0.76 (0.63, 0.91)	0.003	0.83 (0.67, 1.03)	0.0922
	Registrar age		1.01 (1.00, 1.02)	0.116	1.01 (1.00, 1.03)	0.1098
	Registrar gender	Female	0.87 (0.74, 1.02)	0.0893	0.87 (0.71, 1.06)	0.1666
	Training term/post	Term 2	1.04 (0.88, 1.24)	0.6305	1.26 (0.99, 1.61)	0.0597
	Referent: Term 1
		Term 3	1.05 (0.88, 1.25)	0.5901	1.25 (0.99, 1.59)	0.06
	Worked at practice previously	Yes	0.97 (0.81, 1.16)	0.7299	0.82 (0.64, 1.05)	0.114
Practice	Practice routinely bulk bills	Yes	0.98 (0.84, 1.16)	0.8468	0.90 (0.72, 1.13)	0.3557
	Practice size	Small	1.04 (0.89, 1.21)	0.6455	0.98 (0.81, 1.19)	0.8527
	Referent: Large
	Training Region	Region 2	0.64 (0.41, 0.99)	0.0445	0.72 (0.42, 1.21)	0.21
	Referent: Region 1
		Region 3	0.71 (0.52, 0.96)	0.0272	0.80 (0.54, 1.18)	0.2528
		Region 4	0.92 (0.69, 1.22)	0.5526	0.94 (0.63, 1.39)	0.7457
		Region 5	0.99 (0.75, 1.32)	0.963	1.02 (0.72, 1.45)	0.9139
	Rurality	Inner regional	0.98 (0.83, 1.15)	0.8123	0.87 (0.64, 1.18)	0.3746
	Referent: Major city
		Outer regional remote	1.37 (0.96, 1.95)	0.085	1.39 (0.86, 2.26)	0.1789
	Socioeconomic Index for Area-Index of Relative Disadvantage		1.00 (0.97, 1.02)	0.7362	0.99 (0.96, 1.03)	0.7291
Consultation	Consultation duration		1.01 (1.00, 1.02)	0.0516	1.02 (1.00, 1.04)	0.0131
	Number of problems		0.57 (0.49, 0.66)	<.0001	0.53 (0.44, 0.64)	<.0001
	Sought in-consultation assistance	Other sources	2.85 (2.29, 3.54)	<.0001	2.85 (2.19, 3.70)	<.0001
	Referent: None
		Supervisor	1.74 (1.12, 2.70)	0.0141	1.89 (1.12, 3.18)	0.0177
Consultation outcome	Follow-up ordered	Other GP in the practice	0.71 (0.42, 1.21)	0.2038	0.83 (0.47, 1.47)	0.5218
	Referent: None
		With themselves	1.06 (0.91, 1.24)	0.4508	0.88 (0.73, 1.08)	0.2198
	Learning goals generated	Yes	1.48 (1.15, 1.92)	0.0027	0.94 (0.66, 1.34)	0.7311
	Pathology ordered	Yes	0.88 (0.74, 1.04)	0.1252	0.89 (0.72, 1.09)	0.2555
	Referral ordered	Yes	0.38 (0.24, 0.59)	<.0001	0.31 (0.18, 0.55)	<.0001

## Sheet: S15
S15 - Supplementary Table 15: Associations with prescribing antibiotics for acute sinusitis: patient, registrar, practice, consultation, and consultation outcome variables
			Univariable		Adjusted
Variable group	Variable	Class	OR [95% CI]	p	OR [95% CI]	p
Main interest	Telehealth	Yes	1.10 (0.89, 1.38)	0.3785	1.00 (0.76, 1.32)	0.9998
Patient	Aboriginal and/or Torres Strait Islander	Yes	1.30 (0.63, 2.65)	0.4765	0.98 (0.44, 2.19)	0.9656
	Patient gender	Female	1.19 (0.98, 1.45)	0.0745	1.26 (0.99, 1.59)	0.0584
	Patient age group	15-24	0.95 (0.45, 2.02)	0.8919	0.71 (0.27, 1.91)	0.5012
	Referent: 0-14
		25-44	1.14 (0.55, 2.37)	0.7199	0.82 (0.32, 2.11)	0.6831
		45-64	1.61 (0.76, 3.40)	0.2142	1.22 (0.46, 3.23)	0.6909
		2014-05-01	0.72 (0.30, 1.76)	0.4746	0.63 (0.21, 1.88)	0.4079
		65+	1.50 (0.68, 3.28)	0.3124	1.16 (0.42, 3.17)	0.7747
	Patient/practice status	New to registrar	1.47 (1.19, 1.80)	0.0003	1.18 (0.91, 1.52)	0.2072
	Referent: Existing patient
		New to practice	1.24 (0.84, 1.81)	0.2762	1.27 (0.81, 2.00)	0.2972
Registrar	Qualified as doctor in Australia	Yes	0.85 (0.65, 1.11)	0.2331	0.96 (0.66, 1.38)	0.8124
	Registrar full-time or part-time	Part-time	1.11 (0.86, 1.42)	0.4201	1.29 (0.96, 1.74)	0.087
	Registrar age		1.01 (0.99, 1.03)	0.199	1.01 (0.99, 1.04)	0.2522
	Registrar gender	Female	1.04 (0.84, 1.28)	0.7474	1.08 (0.83, 1.40)	0.5751
	Training term/post	Term 2	1.06 (0.82, 1.38)	0.6411	1.57 (1.09, 2.25)	0.0144
	Referent: Term 1
		Term 3	0.93 (0.73, 1.17)	0.5193	1.14 (0.84, 1.53)	0.3959
	Worked at practice previously	Yes	0.78 (0.62, 0.98)	0.0366	0.62 (0.45, 0.86)	0.0041
Practice	Practice routinely bulk bills	Yes	0.80 (0.63, 1.00)	0.0551	0.73 (0.53, 1.01)	0.0543
	Practice size	Small	1.05 (0.85, 1.30)	0.6595	1.08 (0.84, 1.40)	0.5528
	Referent: Large
	Training Region	Region 2	1.21 (0.73, 2.00)	0.4648	1.21 (0.64, 2.27)	0.5558
	Referent: Region 1
		Region3	0.89 (0.60, 1.31)	0.5587	1.03 (0.64, 1.66)	0.9143
		Region 4	1.14 (0.79, 1.64)	0.4858	1.20 (0.73, 1.96)	0.4691
		Region 5	1.15 (0.80, 1.64)	0.452	1.10 (0.72, 1.69)	0.6515
	Rurality	Inner regional	1.11 (0.89, 1.39)	0.3514	1.10 (0.74, 1.63)	0.6357
	Referent: Major city
		Outer regional remote	1.11 (0.70, 1.77)	0.6567	0.74 (0.39, 1.43)	0.3752
	Socioeconomic Index for Area-Index of Relative Disadvantage		1.00 (0.96, 1.04)	0.8881	0.96 (0.91, 1.01)	0.0976
Consultation	Consultation duration		0.98 (0.97, 1.00)	0.0143	1.01 (0.99, 1.03)	0.4805
	Number of problems		0.66 (0.57, 0.76)	<.0001	0.61 (0.51, 0.73)	<.0001
	Sought in-consultation assistance	Other sources	1.29 (0.99, 1.69)	0.0606	1.34 (0.98, 1.83)	0.069
	Referent: None
		Supervisor	1.45 (0.75, 2.80)	0.2755	1.51 (0.67, 3.43)	0.3216
Consultation outcome	Follow-up ordered	Other GP in the practice	1.22 (0.53, 2.80)	0.6471	0.67 (0.27, 1.68)	0.3903
	Referent: None
		With themselves	0.86 (0.70, 1.06)	0.1692	0.76 (0.58, 0.98)	0.0362
	Imaging ordered	Yes	0.60 (0.25, 1.46)	0.2616	0.44 (0.15, 1.31)	0.1402
	Pathology ordered	Yes	0.82 (0.57, 1.18)	0.2845	0.69 (0.45, 1.05)	0.0827
	Referral ordered	Yes	0.59 (0.27, 1.27)	0.1765	0.47 (0.19, 1.15)	0.0971

## Sheet: S16
S16 - Supplementary Table 16: Associations with prescribing antibiotics for acute bronchitis: patient, registrar, practice, consultation, and consultation outcome variables
			Univariable		Adjusted
Variable group	Variable	Class	OR [95% CI]	p	OR [95% CI]	p
Main interest	Telehealth	Yes	1.40 (1.11, 1.76)	0.0049	1.07 (0.79, 1.45)	0.6634
Patient	Aboriginal and/or Torres Strait Islander	Yes	0.66 (0.37, 1.16)	0.1512	0.87 (0.47, 1.62)	0.666
	Patient gender	Female	1.24 (1.04, 1.48)	0.0184	1.15 (0.92, 1.43)	0.2154
	Patient age group	15-24	2.78 (1.93, 4.02)	<.0001	2.42 (1.53, 3.82)	0.0001
	Referent: 0-14
		25-44	3.70 (2.78, 4.93)	<.0001	4.00 (2.80, 5.73)	<.0001
		45-64	4.37 (3.24, 5.88)	<.0001	4.81 (3.31, 6.99)	<.0001
		2014-05-01	3.00 (2.03, 4.45)	<.0001	2.92 (1.85, 4.63)	<.0001
		65+	5.79 (4.15, 8.08)	<.0001	6.38 (4.27, 9.54)	<.0001
	Patient/practice status	New to registrar	1.11 (0.89, 1.37)	0.351	1.00 (0.75, 1.33)	0.9981
	Referent: Existing patient
		New to practice	0.83 (0.59, 1.17)	0.2917	0.85 (0.56, 1.31)	0.4649
Registrar	Qualified as doctor in Australia	Yes	0.74 (0.57, 0.97)	0.0296	0.85 (0.58, 1.26)	0.429
	Registrar full-time or part-time	Part-time	0.78 (0.61, 1.00)	0.0469	0.76 (0.56, 1.03)	0.0817
	Registrar age		1.01 (0.99, 1.03)	0.1739	1.00 (0.98, 1.03)	0.8265
	Registrar gender	Female	0.96 (0.76, 1.21)	0.7266	0.98 (0.73, 1.32)	0.9121
	Training term/post	Term 2	1.16 (0.90, 1.49)	0.2513	1.18 (0.82, 1.70)	0.3701
	Referent: Term 1
		Term 3	1.04 (0.82, 1.32)	0.7694	1.10 (0.79, 1.54)	0.5638
	Worked at practice previously	Yes	1.07 (0.83, 1.37)	0.6135	0.98 (0.68, 1.40)	0.8984
Practice	Practice routinely bulk bills	Yes	1.11 (0.88, 1.42)	0.3774	1.13 (0.79, 1.60)	0.5077
	Practice size	Small	0.99 (0.79, 1.24)	0.9014	0.93 (0.70, 1.25)	0.6459
	Referent: Large
	Training Region	Region 2	1.23 (0.71, 2.13)	0.4667	1.04 (0.52, 2.06)	0.92
	Referent: Region 1
		Region3	1.71 (1.13, 2.58)	0.011	1.94 (1.15, 3.27)	0.0135
		Region 4	1.05 (0.72, 1.54)	0.7873	1.37 (0.79, 2.36)	0.2595
		Region 5	1.10 (0.76, 1.59)	0.6229	0.92 (0.59, 1.44)	0.711
	Rurality	Inner regional	1.16 (0.92, 1.47)	0.2144	1.47 (0.98, 2.20)	0.0611
	Referent: Major city
		Outer regional remote	0.97 (0.63, 1.49)	0.8728	1.33 (0.69, 2.54)	0.3968
	Socioeconomic Index for Area-Index of Relative Disadvantage		1.01 (0.97, 1.05)	0.637	1.03 (0.98, 1.09)	0.2802
Consultation	Consultation duration		0.99 (0.98, 1.00)	0.1614	1.00 (0.98, 1.01)	0.8854
	Number of problems		1.00 (0.85, 1.18)	0.9962	0.86 (0.69, 1.06)	0.1453
	Sought in-consultation assistance	Other sources	1.17 (0.88, 1.56)	0.2688	1.42 (0.99, 2.03)	0.0572
	Referent: None
		Supervisor	0.94 (0.60, 1.47)	0.7795	1.18 (0.70, 1.96)	0.5335
Consultation outcome	Follow-up ordered	Other GP in the practice	1.63 (0.85, 3.14)	0.143	1.40 (0.61, 3.21)	0.431
	Referent: None
		With themselves	1.32 (1.08, 1.61)	0.006	1.39 (1.07, 1.81)	0.0149
	Imaging ordered	Yes	1.77 (1.29, 2.43)	0.0004	1.35 (0.91, 2.01)	0.1351
	Learning goals generated	Yes	0.99 (0.71, 1.38)	0.9736	0.85 (0.55, 1.33)	0.4859
	Pathology ordered	Yes	1.09 (0.83, 1.43)	0.5467	0.81 (0.58, 1.14)	0.2334
	Referral ordered	Yes	0.12 (0.06, 0.24)	<.0001	0.14 (0.07, 0.30)	<.0001

## Sheet: S17
S17 - Supplementary Table 17: Associations with prescribing antibiotics for acute otitis media: patient, registrar, practice, consultation, and consultation outcome variables
			Univariable		Adjusted
Variable group	Variable	Class	OR [95% CI]	p	OR [95% CI]	p
Main interest	Telehealth	Yes	0.69 (0.42, 1.14)	0.1453	0.47 (0.26, 0.84)	0.0112
Patient	Aboriginal and/or Torres Strait Islander	Yes	2.10 (1.26, 3.50)	0.0046	2.02 (1.22, 3.35)	0.0063
	Patient gender	Female	1.00 (0.81, 1.22)	0.9653	0.98 (0.76, 1.24)	0.8403
	Patient age group	16yrs+	0.99 (0.39, 2.52)	0.98	0.95 (0.31, 2.87)	0.9254
	Referent: 0-15
		2yrs-15yrs	0.66 (0.26, 1.68)	0.388	0.60 (0.20, 1.79)	0.3577
		6months-2yrs	0.93 (0.36, 2.36)	0.8743	0.77 (0.25, 2.35)	0.6471
	Patient/practice status	New to registrar	1.26 (1.00, 1.59)	0.048	1.51 (1.13, 2.02)	0.0053
	Referent: Existing patient
		New to practice	1.05 (0.73, 1.51)	0.8015	1.13 (0.75, 1.70)	0.5696
Registrar	Qualified as doctor in Australia	Yes	0.69 (0.51, 0.94)	0.0193	0.61 (0.39, 0.93)	0.0227
	Registrar full-time or part-time	Part-time	0.96 (0.73, 1.25)	0.7448	0.90 (0.64, 1.27)	0.555
	Registrar age		1.01 (0.99, 1.03)	0.4797	0.99 (0.97, 1.02)	0.6149
	Registrar gender	Female	1.28 (1.01, 1.62)	0.0426	1.19 (0.88, 1.61)	0.2544
	Training term/post	Term 2	0.89 (0.67, 1.18)	0.4289	0.87 (0.59, 1.30)	0.5031
	Referent: Term 1
		Term 3	0.98 (0.75, 1.27)	0.8786	1.06 (0.74, 1.51)	0.7644
	Worked at practice previously	Yes	0.88 (0.68, 1.14)	0.3259	0.89 (0.62, 1.26)	0.5107
Practice	Practice routinely bulk bills	Yes	0.66 (0.51, 0.85)	0.0013	0.63 (0.44, 0.91)	0.0128
	Practice size	Small	0.80 (0.64, 1.01)	0.0555	0.83 (0.62, 1.10)	0.1948
	Referent: Large
	Training Region	Region 2	0.75 (0.40, 1.40)	0.3666	0.81 (0.38, 1.71)	0.5805
	Referent: Region 1
		Region3	0.71 (0.45, 1.13)	0.1541	0.91 (0.52, 1.59)	0.7409
		Region 4	0.65 (0.43, 1.00)	0.0483	1.10 (0.64, 1.91)	0.7285
		Region 5	0.87 (0.56, 1.36)	0.54	1.00 (0.60, 1.65)	0.9926
	Rurality	Inner regional	1.37 (1.07, 1.76)	0.0135	1.22 (0.79, 1.87)	0.3718
	Referent: Major city
		Outer regional remote	0.65 (0.39, 1.09)	0.0999	0.82 (0.41, 1.65)	0.5783
	Socioeconomic Index for Area-Index of Relative Disadvantage		1.02 (0.98, 1.07)	0.2931	1.04 (0.98, 1.10)	0.2008
Consultation	Consultation duration		1.02 (1.00, 1.04)	0.0175	1.03 (1.00, 1.05)	0.0241
	Number of problems		0.97 (0.82, 1.16)	0.7678	0.80 (0.63, 1.01)	0.0593
	Sought in-consultation assistance	Other sources	1.71 (1.27, 2.30)	0.0004	1.54 (1.08, 2.20)	0.0184
	Referent: None
		Supervisor	1.31 (0.78, 2.21)	0.3124	0.99 (0.52, 1.90)	0.9858
Consultation outcome	Follow-up ordered	Other GP in the practice	0.87 (0.42, 1.81)	0.7134	0.79 (0.30, 2.11)	0.6403
	Referent: None
		With themselves	0.76 (0.61, 0.95)	0.0138	0.71 (0.54, 0.94)	0.0157
	Imaging ordered	Yes	0.54 (0.13, 2.28)	0.4024	1.03 (0.21, 4.96)	0.9721
	Learning goals generated	Yes	1.13 (0.80, 1.59)	0.4958	0.75 (0.46, 1.20)	0.2263
	Pathology ordered	Yes	2.85 (1.40, 5.80)	0.0039	4.47 (1.72, 11.6)	0.0021
	Referral ordered	Yes	1.40 (0.68, 2.87)	0.3568	1.01 (0.43, 2.39)	0.981
